# Supplementary material for: Validation of an In-House High-Throughput Total RNA Sequencing Test for the Detection of Plant Viruses and Viroids
Source: Viruses. 2026 Jun 10;18(6):659. doi: 10.3390/v18060659 (PMC13307797; doi:10.3390/v18060659)
Supplement: Supplementary file 1 [file viruses-18-00659-s001.zip]

Archive with 4 entries (4 files):
- S1_Filtering_keywords.xlsx
- S2_Run_and_selected_mapping.xlsx
- S3_Assignment.xlsx
- S4_Mapping_and_confirmation.xlsx
