# Supplementary material for: Validation of an In-House High-Throughput Total RNA Sequencing Test for the Detection of Plant Viruses and Viroids
Source: Viruses. 2026 Jun 10;18(6):659. doi: 10.3390/v18060659 (PMC13307797; doi:10.3390/v18060659)
Supplement: Supplementary file 1 [file viruses-18-00659-s001.zip › S1_Filtering_keywords.xlsx]

## Sheet: Feuil1
Table S1: List of keywords used to filter the list of suspected viruses
aquabirnavirus
avastrovirus
avibirnavirus
betascleroulivirus
blosnavirus
botrytis
caudovir
dothistroma
dronavirus
entomobirnavirus
erysiphe
escherichia
exocortis
exserohilum
hepatitis
human
iflavirus
leukemia
levivirus
mammalian
melophagus
mildew
mitovirus
mouse
MuLV
myco
narna
narnaviridae
narnavirus
ourmia
phage
picobirna
plasmopara
plasmovirus
porcine
ronavirus
sclerotinia
scleroulivirus
telnavirus
tetrastichus
tick
totivirus
