# Supplementary material for: Validation of an In-House High-Throughput Total RNA Sequencing Test for the Detection of Plant Viruses and Viroids
Source: Viruses. 2026 Jun 10;18(6):659. doi: 10.3390/v18060659 (PMC13307797; doi:10.3390/v18060659)
Supplement: Supplementary file 1 [file viruses-18-00659-s001.zip › S2_Run_and_selected_mapping.xlsx]

## Sheet: Feuil1
Table S2: Run information and mapping results on PCFVd, ToBRFV and ToLCNDV for all samples
Sample	Associated negative control	RIN	Fragmentation (min)	Run informations						Mapping on PCFVd, ToBRFV and ToLCNDV reference genomes
				Sequencer	Total reads before filtering	Total reads after filtering	Q30 before filtering (%)	Q30 after filtering (%)	ERCC (number of fragments found at least once out of 92)	Virus reference genome	Length	MRD	Coverage (%)	CCB (%)
20/13,4	GH1-1	6.5	10	MiSeq	2494238	2472702	98.1	98.7	n.a.	PCFVd QBANK22265	348	0	0	0
										ToBRFV QBANK23289	6390	38178	100	100
										ToLCNDV DNA-A QBANK22939	2738	0	0	0
										ToLCNDV DNA-A QBANK24440	2739	0	0	0
										ToLCNDV DNA-B QBANK22940	2684	0	0	0
										ToLCNDV DNA-B QBANK24441	2693	0	0	0
22/4243	GH1-1	7.7	10	Miseq	2894710	2846396	96.9	98.2	n.a.	PCFVd QBANK22265	348	0	0	0
										ToBRFV QBANK23289	6390	0.02	1.8	1.8
										ToLCNDV DNA-A QBANK22939	2738	261.3	99.9	99.9
										ToLCNDV DNA-A QBANK24440	2739	137.9	85.6	28.7
										ToLCNDV DNA-B QBANK22940	2684	43.9	99.8	99.8
										ToLCNDV DNA-B QBANK24441	2693	0.5	18.8	13.2
12/456i22	GH1-2	5.8	10	MiSeq	3327876	3224690	95.5	97.8	n.a.	PCFVd QBANK22265	348	3314.1	100	100
										ToBRFV QBANK23289	6390	0.02	2.3	2.3
										ToLCNDV DNA-A QBANK22939	2738	0	0	0
										ToLCNDV DNA-A QBANK24440	2739	0	0	0
										ToLCNDV DNA-B QBANK22940	2684	0.09	4.9	4.9
										ToLCNDV DNA-B QBANK24441	2693	0	0	0
NPPO-NL 4972392	GH1-1	2.8	0	MiSeq	2458342	2415302	97.3	98.3	n.a.	PCFVd QBANK22265	348	0	0	0
										ToBRFV QBANK23289	6390	0.2	16	1.3
										ToLCNDV DNA-A QBANK22939	2738	0	0	0
										ToLCNDV DNA-A QBANK24440	2739	0	0	0
										ToLCNDV DNA-B QBANK22940	2684	0	0	0
										ToLCNDV DNA-B QBANK24441	2693	0	0	0
NPPO-NL 4972392	GH1-5	2.8	0	MiSeq	4962600	4880786	96.1	97.4	n.a.	PCFVd QBANK22265	348	0	0	0
										ToBRFV QBANK23289	6390	0	0	0
										ToLCNDV DNA-A QBANK22939	2738	0	0	0
										ToLCNDV DNA-A QBANK24440	2739	0	0	0
										ToLCNDV DNA-B QBANK22940	2684	0	0	0
										ToLCNDV DNA-B QBANK24441	2693	0	0	0
08/01,1 i17	GH1-2	2.4	0	Miseq	2698110	2659900	96.3	97.3	n.a.	PCFVd QBANK22265	348	0	0	0
										ToBRFV QBANK23289	6390	0	2.2	2.2
										ToLCNDV DNA-A QBANK22939	2738	0	0	0
										ToLCNDV DNA-A QBANK24440	2739	0	0	0
										ToLCNDV DNA-B QBANK22940	2684	0	0	0
										ToLCNDV DNA-B QBANK24441	2693	0	0	0
16/324,3	GH1-2	2.3	0	Miseq	3629970	3578856	96.1	97.1	n.a.	PCFVd QBANK22265	348	0	0	0
										ToBRFV QBANK23289	6390	0	0	0
										ToLCNDV DNA-A QBANK22939	2738	0.1	7.41	7.41
										ToLCNDV DNA-A QBANK24440	2739	0.1	7.41	7.41
										ToLCNDV DNA-B QBANK22940	2684	0.16	14.27	8.98
										ToLCNDV DNA-B QBANK24441	2693	0	0	0
19/70	GH1-2	4	0	Miseq	1700050	1666716	96.9	97.6	n.a.	PCFVd QBANK22265	348	0	0	0
										ToBRFV QBANK23289	6390	631.8	50.6	9.56
										ToLCNDV DNA-A QBANK22939	2738	0	0	0
										ToLCNDV DNA-A QBANK24440	2739	0	0	0
										ToLCNDV DNA-B QBANK22940	2684	0.05	5.1	5.1
										ToLCNDV DNA-B QBANK24441	2693	0	0	0
23/1341	GH1-2	2.1	0	MiSeq	2531684	2492420	96.2	97.2	n.a.	PCFVd QBANK22265	348	0	0	0
										ToBRFV QBANK23289	6390	0	0	0
										ToLCNDV DNA-A QBANK22939	2738	0	0	0
										ToLCNDV DNA-A QBANK24440	2739	0	0	0
										ToLCNDV DNA-B QBANK22940	2684	0	0	0
										ToLCNDV DNA-B QBANK24441	2693	0	0	0
EL 20 30031	GH1-2	2.2	0	MiSeq	4622360	4519316	96.5	97.6	n.a.	PCFVd QBANK22265	348	0	0	0
										ToBRFV QBANK23289	6390	0	0	0
										ToLCNDV DNA-A QBANK22939	2738	0	0	0
										ToLCNDV DNA-A QBANK24440	2739	0	0	0
										ToLCNDV DNA-B QBANK22940	2684	0.5	18.6	11.5
										ToLCNDV DNA-B QBANK24441	2693	0	0	0
EL 25 12/49	GH1-2	N/A	0	MiSeq	1288928	1262180	95.1	96.7	n.a.	PCFVd QBANK22265	348	0.9	50	50
										ToBRFV QBANK23289	6390	0	0	0
										ToLCNDV DNA-A QBANK22939	2738	0	0	0
										ToLCNDV DNA-A QBANK24440	2739	1.1	8.7	8.7
										ToLCNDV DNA-B QBANK22940	2684	0	0	0
										ToLCNDV DNA-B QBANK24441	2693	0	0	0
17/104,1	GH1-2	2.5	0	MiSeq	1871190	1832888	96.6	97.6	n.a.	PCFVd QBANK22265	348	0	0	0
										ToBRFV QBANK23289	6390	0.02	2.32	2.32
										ToLCNDV DNA-A QBANK22939	2738	0	0	0
										ToLCNDV DNA-A QBANK24440	2730	0.95	8.69	8.69
										ToLCNDV DNA-B QBANK22940	2684	0.11	7.19	7.19
										ToLCNDV DNA-B QBANK24441	2693	0	0	0
21/202 + Mixture D0	GH1-2	5.9	10	Miseq	1807868	1746950	94.3	96.2	n.a.	PCFVd QBANK22265	348	21.2	97.4	97.4
										ToBRFV QBANK23289	6390	4.3	85	26
										ToLCNDV DNA-A QBANK22939	2738	719	100	100
										ToLCNDV DNA-A QBANK24440	2739	299	92	40.2
										ToLCNDV DNA-B QBANK22940	2684	3533	100	100
										ToLCNDV DNA-B QBANK24441	2693	109.6	39.9	16.3
21/4563 + Mixture D0	GH1-2	6.1	10	Miseq	3449622	3382894	95.6	96.8	n.a.	PCFVd QBANK22265	348	225	99.4	99.4
										ToBRFV QBANK23289	6390	80.2	99.8	99.8
										ToLCNDV DNA-A QBANK22939	2738	253.2	100	100
										ToLCNDV DNA-A QBANK24440	2739	127.2	92.6	40.2
										ToLCNDV DNA-B QBANK22940	2684	691.8	100	100
										ToLCNDV DNA-B QBANK24441	2693	14.5	36.3	15.5
GH1-1		7.1	10	MiSeq	4356456	4281702	96.8	97.6	51	PCFVd QBANK22265	348	0	0	0
										ToBRFV QBANK23289	6390	0	0	0
										ToLCNDV DNA-A QBANK22939	2738	0	0	0
										ToLCNDV DNA-A QBANK24440	2739	0	0	0
										ToLCNDV DNA-B QBANK22940	2684	0	0	0
										ToLCNDV DNA-B QBANK24441	2693	0	0	0
GH1-2		6.3	10	Miseq	3671578	3613336	95.9	97.2	43	PCFVd QBANK22265	348	0	0	0
										ToBRFV QBANK23289	6390	0.02	2.3	2.3
										ToLCNDV DNA-A QBANK22939	2738	0	0	0
										ToLCNDV DNA-A QBANK24440	2739	0	0	0
										ToLCNDV DNA-B QBANK22940	2684	0	0	0
										ToLCNDV DNA-B QBANK24441	2693	0	0	0
GH1-3		6.8	10	Miseq	2246854	2202684	96.6	98.9	43	PCFVd QBANK22265	348	0	0	0
										ToBRFV QBANK23289	6390	0.1	6.7	1.2
										ToLCNDV DNA-A QBANK22939	2738	0	0	0
										ToLCNDV DNA-A QBANK24440	2739	0	0	0
										ToLCNDV DNA-B QBANK22940	2684	0	0	0
										ToLCNDV DNA-B QBANK24441	2693	0	0	0
GH1-4		6.8	10	iSeq100	2162352	2073264	93.7	95.1	45	PCFVd QBANK22265	348	0	0	0
										ToBRFV QBANK23289	6390	0.1	8.1	3.1
										ToLCNDV DNA-A QBANK22939	2738	0	0	0
										ToLCNDV DNA-A QBANK24440	2739	0	0	0
										ToLCNDV DNA-B QBANK22940	2684	0	0	0
										ToLCNDV DNA-B QBANK24441	2693	0	0	0
GH1-5		6.9	10	Miseq	4524758	4470062	97.1	97.9	46	PCFVd QBANK22265	348	0	0	0
										ToBRFV QBANK23289	6390	0	0	0
										ToLCNDV DNA-A QBANK22939	2738	0	0	0
										ToLCNDV DNA-A QBANK24440	2739	0	0	0
										ToLCNDV DNA-B QBANK22940	2684	0	0	0
										ToLCNDV DNA-B QBANK24441	2693	0	0	0
GH2	GH1-2	6.5	10	Miseq	3821090	3751160	95.8	97.4	n.a.	PCFVd	348	0	0	0
										ToBRFV	6390	0	0	0
										ToLCNDVDNA-AQBANK22939	2738	0	0	0
										ToLCNDVDNA-AQBANK24440	2739	0	0	0
										ToLCNDVDNA-BQBANK22940	2684	0.05	5.5	5.2
										ToLCNDVDNA-BQBANK24441	2693	0	0	0
Mixture D0-1	GH1-3	5.4	10	MiSeq	2593032	2538276	95.4	96.9	n.a.	PCFVd QBANK22265	348	914.6	100	100
										ToBRFV QBANK23289	6390	1286.2	100	50
										ToLCNDV DNA-A QBANK22939	2738	323.1	99.9	50
										ToLCNDV DNA-A QBANK24440	2739	167.7	90.9	20.1
										ToLCNDV DNA-B QBANK22940	2684	281	100	100
										ToLCNDV DNA-B QBANK24441	2693	5.7	24.7	7.8
Mixture D0-2	GH1-3	2.3	0	MiSeq	1617234	1557096	95.1	97.1	n.a.	PCFVd QBANK22265	348	208.1	98.3	49.1
										ToBRFV QBANK23289	6390	505.7	100	50
										ToLCNDV DNA-A QBANK22939	2738	246.6	100	100
										ToLCNDV DNA-A QBANK24440	2739	115.3	87.7	20.1
										ToLCNDV DNA-B QBANK22940	2684	722.9	100	100
										ToLCNDV DNA-B QBANK24441	2693	25.9	35.1	8
Mixture D0-3	GH1-3	5.4	10	MiSeq	1266262	1247198	96	96.8	n.a.	PCFVd QBANK22265	348	542.8	100	100
										ToBRFV QBANK23289	6390	740.9	100	100
										ToLCNDV DNA-A QBANK22939	2738	201.4	100	100
										ToLCNDV DNA-A QBANK24440	2739	106.1	85.2	14.2
										ToLCNDV DNA-B QBANK22940	2684	237.7	100	100
										ToLCNDV DNA-B QBANK24441	2693	5.3	30.8	7.7
Mixture D2-1	GH1-3	7.1	10	MiSeq	1974592	1940236	96.5	97.5	n.a.	PCFVd QBANK22265	348	29.5	98	49
										ToBRFV QBANK23289	6390	53.3	99.6	49.8
										ToLCNDV DNA-A QBANK22939	2738	5.4	97.2	35.5
										ToLCNDV DNA-A QBANK24440	2739	2.7	58.2	9.2
										ToLCNDV DNA-B QBANK22940	2684	6.2	91.2	43.6
										ToLCNDV DNA-B QBANK24441	2693	0	0	0
Mixture D2-1	GH1-4	7.1	10	iSeq100	1600588	1542190	93.1	94.7	n.a.	PCFVd QBANK22265	348	22	92.2	92.2
										ToBRFV QBANK23289	6390	37	99.1	99.1
										ToLCNDV DNA-A QBANK22939	2738	5.5	92.7	44.6
										ToLCNDV DNA-A QBANK24440	2739	2.3	57.1	21
										ToLCNDV DNA-B QBANK22940	2684	4.3	81.7	50.5
										ToLCNDV DNA-B QBANK24441	2693	0.2	12.2	12.2
Mixture D2-2	GH1-3	6.6	10	MiSeq	2271048	2218430	96.1	97.4	n.a.	PCFVd QBANK22265	348	11.8	97.7	48.9
										ToBRFV QBANK23289	6390	62.2	99.6	49.8
										ToLCNDV DNA-A QBANK22939	2738	7.2	95	44.9
										ToLCNDV DNA-A QBANK24440	2739	3.9	61.1	11.3
										ToLCNDV DNA-B QBANK22940	2684	3.5	92.8	15.4
										ToLCNDV DNA-B QBANK24441	2693	0.1	7.2	3.6
Mixture D2-2	GH1-4	6.6	10	iSeq100	1743878	1667588	92.5	94.5	n.a.	PCFVd QBANK22265	348	14.6	96	96
										ToBRFV QBANK23289	6390	44.4	99.6	99.6
										ToLCNDV DNA-A QBANK22939	2738	5.2	81.3	31.4
										ToLCNDV DNA-A QBANK24440	2739	3.3	47.2	17.8
										ToLCNDV DNA-B QBANK22940	2684	3	76.4	25.4
										ToLCNDV DNA-B QBANK24441	2693	0	0	0
Mixture D2-3	GH1-3	7.4	10	MiSeq	2281164	2235898	96.1	97.4	n.a.	PCFVd QBANK22265	348	17.1	98	49
										ToBRFV QBANK23289	6390	58.1	99.8	49.9
										ToLCNDV DNA-A QBANK22939	2738	5.8	89.7	24.4
										ToLCNDV DNA-A QBANK24440	2739	2.8	52.5	8.4
										ToLCNDV DNA-B QBANK22940	2684	1.8	53.5	9.6
										ToLCNDV DNA-B QBANK24441	2693	0	0	0
Mixture D2-3	GH1-4	7.4	10	iSeq100	2038004	1949350	93.1	94.9	n.a.	PCFVd QBANK22265	348	8.9	96	96
										ToBRFV QBANK23289	6390	47.2	99.6	73
										ToLCNDV DNA-A QBANK22939	2738	5.1	85.3	31.4
										ToLCNDV DNA-A QBANK24440	2739	1.9	49.2	11.8
										ToLCNDV DNA-B QBANK22940	2684	1.3	42.5	18.6
										ToLCNDV DNA-B QBANK24441	2693	0.1	8	8
Mixture D4-1	GH1-3	7	10	MiSeq	2498760	2457544	96.4	97.6	n.a.	PCFVd QBANK22265	348	1.7	80.2	40.1
										ToBRFV QBANK23289	6390	0.6	35.1	2.77
										ToLCNDV DNA-A QBANK22939	2738	0.1	4.1	2.1
										ToLCNDV DNA-A QBANK24440	2739	0.1	4.1	2.1
										ToLCNDV DNA-B QBANK22940	2684	0	0	0
										ToLCNDV DNA-B QBANK24441	2693	0	0	0
Mixture D4-2	GH1-3	7.2	10	MiSeq	2561218	2529706	96.9	97.6	n.a.	PCFVd QBANK22265	348	0	0	0
										ToBRFV QBANK23289	6390	1.3	62	4.4
										ToLCNDV DNA-A QBANK22939	2738	0.3	23.9	3.5
										ToLCNDV DNA-A QBANK24440	2739	0.3	23.9	3.5
										ToLCNDV DNA-B QBANK22940	2684	0	0	0
										ToLCNDV DNA-B QBANK24441	2693	0	0	0
Mixture D4-3	GH1-3	6.8	10	MiSeq	2353310	2316798	96.7	97.5	n.a.	PCFVd QBANK22265	348	0	0	0
										ToBRFV QBANK23289	6390	1.5	55.9	3.9
										ToLCNDV DNA-A QBANK22939	2738	0.1	4.3	2.1
										ToLCNDV DNA-A QBANK24440	2739	0.1	4.3	2.1
										ToLCNDV DNA-B QBANK22940	2684	0	0	0
										ToLCNDV DNA-B QBANK24441	2693	0	0	0
Mixture D6-1	GH1-3	6.9	10	MiSeq	2414898	2385034	98.9	96.6	n.a.	PCFVd QBANK22265	348	0	0	0
										ToBRFV QBANK23289	6390	0	0	0
										ToLCNDV DNA-A QBANK22939	2738	0	0	0
										ToLCNDV DNA-A QBANK24440	2739	0	0	0
										ToLCNDV DNA-B QBANK22940	2684	0	0	0
										ToLCNDV DNA-B QBANK24441	2693	0	0	0
Mixture D6-2	GH1-3	4.1	0	MiSeq	2065262	2015932	95.2	96.6	n.a.	PCFVd QBANK22265	348	0	0	0
										ToBRFV QBANK23289	6390	0.04	3.4	3.4
										ToLCNDV DNA-A QBANK22939	2738	0.05	5.4	5.4
										ToLCNDV DNA-A QBANK24440	2739	0	0	0
										ToLCNDV DNA-B QBANK22940	2684	0.05	5.5	5.5
										ToLCNDV DNA-B QBANK24441	2693	0	0	0
Mixture D6-3	GH1-3	7.1	10	MiSeq	2250180	2221974	97	97.6	n.a.	PCFVd QBANK22265	348	0	0	0
										ToBRFV QBANK23289	6390	0	0	0
										ToLCNDV DNA-A QBANK22939	2738	0	0	0
										ToLCNDV DNA-A QBANK24440	2739	0	0	0
										ToLCNDV DNA-B QBANK22940	2684	0	0	0
										ToLCNDV DNA-B QBANK24441	2693	0	0	0
