# Supplementary material for: Validation of an In-House High-Throughput Total RNA Sequencing Test for the Detection of Plant Viruses and Viroids
Source: Viruses. 2026 Jun 10;18(6):659. doi: 10.3390/v18060659 (PMC13307797; doi:10.3390/v18060659)
Supplement: Supplementary file 1 [file viruses-18-00659-s001.zip › S3_Assignment.xlsx]

## Sheet: S2_filtered
Table S3: Assignment results (limited to the nodes identified as viral by virhunter and assigned to sequences identified as viral in NCBI and to the nodes assigned to sequences identified as viroids)
sample	node_id	nb_mapped_reads_on_contigs	length	cov	source	accession	species	bitscore	evalue	identity_pct	alignment_length	presence_suspected	excluded_from_mapping_(keywords)
20/13,4	NODE_3	1739629	6899	16676.2	diamond & virhunter	AZQ25012.1	Tomato brown rugose fruit virus	3200	0	99.9	1615	X
20/13,4	NODE_1182	20	563	1.2551	diamond & virhunter	XKT66774.1	Tobacco vein clearing virus	350	2.93e-115	94.1	187	X
20/13,4	NODE_1186	10	562	0.699387	diamond & virhunter	XKT66776.1	Tobacco vein clearing virus	356	6.99e-117	93	187	X
20/13,4	NODE_2948	10	395	1.13044	diamond & virhunter	XKT66776.1	Tobacco vein clearing virus	166	8.18e-45	100	77	X
20/13,4	NODE_7778	9	271	0.040404	diamond & virhunter	WNS52796.1	Tomato brown rugose fruit virus	55.5	4.7e-06	40.7	86
20/13,4	NODE_8446	2	265	0.791667	diamond & virhunter	XKT66775.1	Tobacco vein clearing virus	166	3.23e-47	90.9	88
22/4243	NODE_2	9434	9723	60.3075	diamond & virhunter	WOR79151.1	Moroccan watermelon mosaic virus	5892	0	95.4	3124	X
22/4243	NODE_3	2793	9535	18.236	diamond & virhunter	AXU24938.1	Watermelon mosaic virus	6193	0	99.5	3100	X
22/4243	NODE_9	8982	5619	96.9304	diamond & virhunter	WBQ21522.1	Cucurbit aphid-borne yellows virus	1241	0	99.3	608	X
22/4243	NODE_10	1238	5429	15.1738	diamond & virhunter	WOR79149.1	Moroccan watermelon mosaic virus	3411	0	95.1	1809	X
22/4243	NODE_40	694	3458	11.2245	diamond & virhunter	QIR30255.1	Plasmopara viticola lesion associated mitovirus 32	400	1.42e-120	39.2	691
22/4243	NODE_55	4121	3249	57.4317	diamond & virhunter	QYV44576.1	Lagenaria siceraria associated mitovirus	1416	0	88.8	845	X	X
22/4243	NODE_91	5283	2800	115.713	diamond & virhunter	AII96793.1	Tomato leaf curl New Delhi virus	761	4.3e-268	91.3	391	X
22/4243	NODE_93	891	2756	21.0708	diamond & virhunter	AHJ80133.1	Tomato leaf curl New Delhi virus	563	2.26e-192	99.3	281	X
22/4243	NODE_113	274	2576	5.80783	diamond & virhunter	YP_009465715.1	Erysiphe necator mitovirus 1	395	1.83e-121	36.8	687
22/4243	NODE_132	259	2487	6.01988	diamond & virhunter	QCF24456.1	Entomophthora muscae mitovirus 5	243	2.79e-65	30.1	628
22/4243	NODE_180	366	2257	8.85073	diamond & virhunter	QKI79966.1	Erysiphe necator associated mitovirus 18	491	1.88e-161	51	529
22/4243	NODE_190	343	2224	7.44723	diamond & virhunter	YP_009465715.1	Erysiphe necator mitovirus 1	307	2.04e-89	43.4	389
22/4243	NODE_217	135	2144	3.63592	diamond & virhunter	QIP68034.1	Erysiphales associated mitovirus 1	1037	0	78.9	698	X	X
22/4243	NODE_470	181	1684	4.04966	diamond & virhunter	UPW42073.1	Beijing sediment mito-like virus 7	403	1.1e-128	50	458
22/4243	NODE_599	237	1558	8.68619	diamond & virhunter	QXN75371.1	Grapevine-associated mitovirus 18	97.8	6.56e-17	31.9	238
22/4243	NODE_808	1608	1403	53.715	diamond & virhunter	XHB07407.1	Apodemus agrarius picobirnavirus 3	135	1.04e-34	94.4	71	X	X
22/4243	NODE_852	309	1378	14.5563	diamond & virhunter	AYN77809.1	Moroccan watermelon mosaic virus	937	4,66e-313	98.5	458
22/4243	NODE_953	110	1321	4.23958	diamond & virhunter	UYL95443.1	Hulunbuir Botou tick virus 5	89.7	1.29e-14	30.9	282
22/4243	NODE_1174	126	1219	6.69372	diamond & virhunter	QIP68033.1	Erysiphales associated mitovirus 1	223	7.33e-62	38.6	337
22/4243	NODE_1366	163	1159	8.6418	diamond & virhunter	UUW21444.1	Guiyang mito-like virus 2	203	4.55e-54	34.9	324
22/4243	NODE_1777	111	1055	6.16904	diamond & virhunter	DAC76944.1	Entomophthora muscae mitovirus 5	159	3.01e-39	36.1	266
22/4243	NODE_1959	72	1011	4.46055	blastN	DQ318792.1	Citrus exocortis viroid	66.2	5.92e-11	68.715	179	X	X
22/4243	NODE_2089	177	985	7.91228	diamond & virhunter	QIP68032.1	Erysiphales associated mitovirus 1	184	3.63e-48	37.9	272
22/4243	NODE_2271	33	956	1.84371	diamond & virhunter	QIP68033.1	Erysiphales associated mitovirus 1	123	7.71e-27	65.2	92	X	X
22/4243	NODE_2409	28	933	1.08953	diamond & virhunter	UYL94546.1	Botourmiaviridae sp,	392	6.9e-129	62.1	311
22/4243	NODE_4212	30	721	2.85185	diamond & virhunter	YP_009465715.1	Erysiphe necator mitovirus 1	115	6.36e-25	36.4	184
22/4243	NODE_4845	40	671	4.04515	diamond & virhunter	QIP68069.1	Erysiphales associated toti-like virus 2	173	3.83e-45	100	108	X	X
22/4243	NODE_4912	18	667	2.06902	diamond & virhunter	UYL95456.1	Chuzhou Botou tick virus 1	71.2	3.34e-10	38.3	183
22/4243	NODE_5029	16	659	1.1314	diamond & virhunter	UYL94586.1	Botourmiaviridae sp,	342	3.6e-111	75.7	218	X
22/4243	NODE_5535	8	629	0.947842	diamond & virhunter	UWL52191.1	Exobasidium gracile totivirus 1-2	166	7.32e-44	40.4	208
22/4243	NODE_5787	43	615	4.51845	diamond & virhunter	QIP68067.1	Erysiphales associated totivirus 13	345	1.33e-109	100	176	X	X
22/4243	NODE_6058	20	600	2.26755	diamond & virhunter	XGJ13214.1	Dong Nai Hylomus mito-like virus	75.5	1.46e-11	43.6	94
22/4243	NODE_6943	10	556	1.43478	diamond & virhunter	QIP68064.1	Erysiphales associated totivirus 11	209	2.16e-60	80.3	117	X	X
22/4243	NODE_7166	49	547	5.28692	diamond & virhunter	UUW21444.1	Guiyang mito-like virus 2	146	1.34e-36	66.7	108	X	X
22/4243	NODE_7370	7	540	0.952891	diamond & virhunter	QIP68055.1	Erysiphales associated totivirus 6	178	6.44e-48	49.4	178
22/4243	NODE_7932	6	519	0.993274	diamond & virhunter	UHS72494.1	Totiviridae sp,	109	7.95e-24	34.9	175
22/4243	NODE_7969	36	517	4.84685	diamond & virhunter	QIP68067.1	Erysiphales associated totivirus 13	353	2.86e-113	100	171	X	X
22/4243	NODE_8230	84	508	14.3494	diamond & virhunter	AYN77809.1	Moroccan watermelon mosaic virus	190	6.24e-52	84.3	121	X
22/4243	NODE_8999	6	485	0.941748	diamond & virhunter	QIP68064.1	Erysiphales associated totivirus 11	222	6.29e-66	98.2	109
22/4243	NODE_9242	14	478	1.52099	diamond & virhunter	ALO81042.1	Phakopsora pachyrhizi mycovirus	133	2.24e-32	43.8	153
22/4243	NODE_9494	7	471	1.11055	diamond & virhunter	QIP68079.1	Erysiphales associated totivirus 19	268	5.91e-82	85.9	156
22/4243	NODE_9934	150	458	21.8052	diamond & virhunter	XIF13097.1	Watermelon mosaic virus	201	7.71e-59	97.1	105	X
22/4243	NODE_10096	20	454	3.39895	diamond & virhunter	QUP79245.1	Colletotrichum higginsianum ssRNA virus 1	70.1	1.86e-10	50	66
22/4243	NODE_10140	12	453	1.50789	diamond & virhunter	QJX15644.1	Pea associated mitovirus 2	118	4.2e-27	61.5	96
22/4243	NODE_10891	9	436	1.33058	diamond & virhunter	QIP68057.1	Erysiphales associated totivirus 7	121	2.13e-28	45.5	123
22/4243	NODE_11071	12	432	1.5376	diamond & virhunter	QIP68049.1	Erysiphales associated totivirus 3	85.5	8.96e-16	35.8	123
22/4243	NODE_11722	13	418	1.46377	diamond & virhunter	UVG55940.1	Poaceae Liege totivirus 11	97.8	2.6e-20	36.7	128
22/4243	NODE_12050	16	412	1.39233	diamond & virhunter	UYL94589.1	Botourmiaviridae sp,	126	1.94e-30	44.5	137
22/4243	NODE_12215	6	409	1.01786	diamond & virhunter	UVG55941.1	Poaceae Liege totivirus 11	52	0.000334	26	131
22/4243	NODE_12756	10	399	1.59509	diamond & virhunter	YP_010799116.1	Aspergillus foetidus slow virus 2	123	2.96e-29	51.3	113
22/4243	NODE_12958	38	395	7.89441	diamond & virhunter	YP_001552427.1	Moroccan watermelon mosaic virus	246	1.69e-80	89.2	130	X
22/4243	NODE_14835	36	368	7.73559	diamond & virhunter	YP_001552430.1	Moroccan watermelon mosaic virus	246	1.3e-79	98.4	122	X
22/4243	NODE_15415	8	361	1.01736	diamond & virhunter	QIP68059.1	Erysiphales associated totivirus 9	142	2.59e-36	52.5	120
22/4243	NODE_15545	6	359	1.36014	diamond & virhunter	YP_009182189.1	Red clover powdery mildew-associated totivirus 6	137	2.29e-34	54.6	119
22/4243	NODE_15892	4	355	0.953901	diamond & virhunter	QGX74231.1	Cronartium ribicola totivirus 3	105	4.89e-23	44.1	118
22/4243	NODE_16383	10	349	1.8442	diamond & virhunter	URG17161.1	Botourmiaviridae sp,	122	2.41e-30	53.7	108
22/4243	NODE_16558	6	347	1.0365	diamond & virhunter	QIP68073.1	Erysiphales associated totivirus 16	221	5.57e-65	99.1	106
22/4243	NODE_16802	8	344	1.16236	diamond & virhunter	UYL94586.1	Botourmiaviridae sp,	102	4.8e-22	49	104
22/4243	NODE_16880	6	343	1.37778	diamond & virhunter	XQZ68830.1	Totivirus sp,	110	6.37e-25	47.2	108
22/4243	NODE_16903	4	343	1.04444	diamond & virhunter	YP_009182194.1	Red clover powdery mildew-associated totivirus 7	90.5	5.63e-18	41.4	111
22/4243	NODE_16908	5	343	0.892593	diamond & virhunter	QIP68071.1	Erysiphales associated totivirus 15	57	3.12e-06	34.7	72
22/4243	NODE_17473	9	337	1.09091	diamond & virhunter	QIP68048.1	Erysiphales associated totivirus 3	158	5.4e-42	60.6	109
22/4243	NODE_17584	30	335	3.25572	diamond & virhunter	XOR32769.1	Caudoviricetes sp,	107	1.48e-27	89.5	57	X	X
22/4243	NODE_17805	6	333	1.74231	blastN	OR024670.1	Citrus exocortis viroid	63.5	2.28e-10	92.857	42	X	X
22/4243	NODE_17975	4	332	0.687259	diamond & virhunter	UYL94582.1	Botourmiaviridae sp,	146	4.18e-38	65.4	107
22/4243	NODE_19080	4	322	0.891566	diamond & virhunter	QIP68063.1	Erysiphales associated totivirus 11	145	1.01e-37	68	103
22/4243	NODE_19657	9	317	0.909836	diamond & virhunter	QIP68063.1	Erysiphales associated totivirus 11	143	6.32e-37	96.1	77
22/4243	NODE_19997	7	314	1.09544	diamond & virhunter	AMB17478.1	Delisea pulchra totivirus IndA	125	5.46e-33	57.8	102
22/4243	NODE_20118	4	313	0.629167	diamond & virhunter	UMQ74226.1	Helianthus annuus leaf-associated totivirus 5	66.2	1.22e-09	35.9	92
22/4243	NODE_21574	4	301	1.33333	diamond & virhunter	QIP68055.1	Erysiphales associated totivirus 6	84.7	3.38e-16	45.7	92
22/4243	NODE_22124	3	297	1.04464	diamond & virhunter	YP_009182189.1	Red clover powdery mildew-associated totivirus 6	61.6	4.24e-08	45.3	75
22/4243	NODE_22968	7	291	0.825688	diamond & virhunter	WAK77806.1	Botourmiaviridae sp,	95.1	6.62e-20	51.7	89
22/4243	NODE_23362	4	288	0.818605	diamond & virhunter	UMQ74219.1	Helianthus annuus leaf-associated totivirus 1	98.2	5.29e-21	51.1	94
22/4243	NODE_23802	4	285	1.01887	diamond & virhunter	QED43036.1	Podosphaera totivirus A	185	9.92e-53	87.2	94
22/4243	NODE_24108	3	283	0.957143	diamond & virhunter	QIP68064.1	Erysiphales associated totivirus 11	181	1.98e-51	89.4	94
22/4243	NODE_24081	6	283	1.20952	diamond & virhunter	UUT40374.1	Geotrichum candidum totivirus 1	71.6	1.1e-11	37.4	91
22/4243	NODE_24087	6	283	1.10952	diamond & virhunter	UYL95675.1	Xian Totiv tick virus 2	81.6	3.34e-15	41.9	93
22/4243	NODE_24351	6	281	1.40385	diamond & virhunter	YP_009182187.1	Red clover powdery mildew-associated totivirus 5	110	3.23e-25	56.4	94
22/4243	NODE_25207	4	276	1.0936	diamond & virhunter	QIP68064.1	Erysiphales associated totivirus 11	193	5.56e-56	96.7	91
22/4243	NODE_25177	4	276	1.38916	diamond & virhunter	CAI5383981.1	Rhodochaete parvula toti-like virus 1	98.6	3.36e-21	53.5	86
22/4243	NODE_25414	4	275	1.17327	diamond & virhunter	QIP68063.1	Erysiphales associated totivirus 11	184	2.83e-52	97.8	91
22/4243	NODE_25874	2	273	0.76	diamond & virhunter	QIP68055.1	Erysiphales associated totivirus 6	70.1	3.42e-11	42.7	89
22/4243	NODE_26121	2	272	0.763819	diamond & virhunter	UYL95668.1	Luoyang Totiv tick virus 2	55.5	4.63e-06	33	88
22/4243	NODE_26261	4	271	1.4899	diamond & virhunter	XXP61148.1	Diaphorina citri associated yadokarivirus	57	1.34e-06	38.2	89
22/4243	NODE_26446	6	270	1.5736	diamond & virhunter	QED42975.1	Podosphaera partitivirus A	64.3	2.56e-09	96.3	27
22/4243	NODE_26809	2	269	0.77551	diamond & virhunter	UYL95675.1	Xian Totiv tick virus 2	80.1	9.55e-15	40.9	88
22/4243	NODE_26964	3	268	1.15897	diamond & virhunter	QIP68066.1	Erysiphales associated totivirus 12	71.2	1.24e-11	37.9	87
22/4243	NODE_27612	4	265	1.58333	diamond & virhunter	UXL82825.1	Conidiobolus lamprauges totivirus 2	55.5	4.15e-06	40.2	82
22/4243	NODE_27698	4	265	0.947917	diamond & virhunter	QGZ98424.1	Erysiphe necator associated ourmia-like virus 4	84.7	2.16e-16	47.1	87
22/4243	NODE_28027	2	264	0.795812	diamond & virhunter	QIP68058.1	Erysiphales associated toti-like virus 1	165	1.37e-44	87.5	88
22/4243	NODE_27981	2	264	0.795812	diamond & virhunter	QIP68064.1	Erysiphales associated totivirus 11	184	1.06e-52	93.2	88
22/4243	NODE_28501	4	262	0.804233	diamond & virhunter	QIP68078.1	Erysiphales associated totivirus 19	107	2.15e-24	54.2	83
22/4243	NODE_28723	2	261	0.808511	diamond & virhunter	QIP68082.1	Erysiphales associated totivirus 21	163	2.06e-44	91.9	86
22/4243	NODE_28958	4	260	1.04813	diamond & virhunter	QIP68080.1	Erysiphales associated totivirus 20	109	3.3e-25	91.1	56
22/4243	NODE_30314	2	255	0.813187	diamond & virhunter	QIP68081.1	Erysiphales associated totivirus 20	159	3.46e-43	95.2	84
22/4243	NODE_30569	2	254	0.839779	diamond & virhunter	QIP68057.1	Erysiphales associated totivirus 7	118	2.39e-28	69.1	81
22/4243	NODE_30745	4	253	0.966667	diamond & virhunter	QIP68064.1	Erysiphales associated totivirus 11	154	1.59e-41	83.1	83
22/4243	NODE_30763	2	253	0.844444	diamond & virhunter	QIP68072.1	Erysiphales associated totivirus 16	57.8	5.67e-07	83.9	31
22/4243	NODE_30776	2	253	0.844444	diamond & virhunter	QIP68075.1	Erysiphales associated totivirus 17	150	9.82e-40	86.9	84
22/4243	NODE_31007	4	252	1.10614	diamond & virhunter	QIP68077.1	Erysiphales associated totivirus 18	166	1.83e-45	100	83
22/4243	NODE_31025	2	252	0.849162	diamond & virhunter	QIP68082.1	Erysiphales associated totivirus 21	136	7.83e-35	94.3	70
22/4243	NODE_31115	2	252	0.748603	diamond & virhunter	QIP68074.1	Erysiphales associated totivirus 17	50.1	0.000283	36.3	80
22/4243	NODE_31330	2	251	0.853933	diamond & virhunter	QGX74231.1	Cronartium ribicola totivirus 3	54.7	6.64e-06	41	83
22/4243	NODE_31344	2	251	0.853933	diamond & virhunter	UUT40378.1	Geotrichum candidum totivirus 3a	73.9	1.1e-12	46.4	84
22/4243	NODE_31448	4	250	1.71186	diamond & virhunter	QIP68063.1	Erysiphales associated totivirus 11	158	8.8e-43	90.2	82
12/456i22	NODE_1526	34	1075	1.50599	diamond & virhunter	UWT50618.1	Tobacco vein clearing virus	359	2.25e-115	90.1	202	X
12/456i22	NODE_1533	63	1073	2.241	diamond & virhunter	XKT66774.1	Tobacco vein clearing virus	254	5.29e-75	78.9	194	X
12/456i22	NODE_2877	55	802	2.14266	diamond & virhunter	XKT66774.1	Tobacco vein clearing virus	489	1.98e-168	95.9	267	X
12/456i22	NODE_6856	20	511	1.95434	diamond & virhunter	NP_569141.1	Tobacco vein clearing virus	129	1.01e-30	82.6	69	X
12/456i22	NODE_6862	17	511	1.07763	diamond & virhunter	XKT66776.1	Tobacco vein clearing virus	227	3.12e-67	94	116	X
12/456i22	NODE_9763	9401	421	1774.26	blastN	FJ409044.1	Pepper chat fruit viroid	628	1.01e-180	100	348	X
12/456i22	NODE_11170	7	392	1.26019	diamond & virhunter	AAG29962.1	Enterobacteria phage S13	252	2.52e-83	97.6	124
12/456i22	NODE_12097	4	377	0.690789	diamond & virhunter	WVE62956.1	Tobacco mild green mosaic virus	185	5.93e-51	98.9	92
12/456i22	NODE_14182	16	346	3.32601	blastN	DQ318794.1	Citrus exocortis viroid	58.1	1e-08	92.308	39	X	X
12/456i22	NODE_15608	3	329	0.890625	diamond & virhunter	ADM34659.1	Escherichia phage phiX174	219	4.42e-71	100	109
12/456i22	NODE_22206	2	272	0.763819	diamond & virhunter	AEQ63291.1	Tomato mosaic virus	162	7.35e-49	96.7	90
NPPO-NL 4972392	NODE_4	128951	7352	1161.01	diamond & virhunter	WCB70616.1	Shamrock chlorotic ringspot virus	4752	0	99.9	2408	X
NPPO-NL 4972392	NODE_21	2513	3742	44.5838	diamond & virhunter	XQO28010.1	freesia associated yue-like virus 1	1359	0	58.7	1144
NPPO-NL 4972392	NODE_34	37063	3055	802.644	diamond & virhunter	WCB70616.1	Shamrock chlorotic ringspot virus	1800	0	100	885	X
NPPO-NL 4972392	NODE_2578	10	696	1.15088	diamond & virhunter	APG79200.1	Hubei reo-like virus 5	359	9.16e-112	83	212	X
NPPO-NL 4972392	NODE_2649	13	689	0.887987	diamond & virhunter	ABN49675.1	Escherichia phage phiX174	348	1.52e-119	97.1	175	X	X
NPPO-NL 4972392	NODE_5054	7	520	0.753915	diamond & virhunter	AIL82379.1	Dioscorea bacilliform virus	323	1.35e-110	93.6	171
NPPO-NL 4972392	NODE_5609	9	493	0.985714	diamond & virhunter	USH10137.1	Gulupa bacilliform virus A	188	2.47e-51	58.3	151
NPPO-NL 4972392	NODE_6673	14	454	2.39895	diamond & virhunter	APG79200.1	Hubei reo-like virus 5	255	2.63e-75	85.3	150	X
NPPO-NL 4972392	NODE_7848	10	420	1.92795	diamond & virhunter	APG79200.1	Hubei reo-like virus 5	268	6.56e-80	97.1	139	X
NPPO-NL 4972392	NODE_8037	7	416	1.32361	diamond & virhunter	WIL96148.1	Carrot reovirus 2	151	5.22e-41	61	123
NPPO-NL 4972392	NODE_10955	6	360	0.745645	diamond & virhunter	XHV14355.1	Blackberry virus F	211	3.38e-60	80.7	119
NPPO-NL 4972392	NODE_11247	4	355	1.06738	diamond & virhunter	QLK97559.1	Chenopodium quinoa mitovirus 1	129	1.05e-31	58.5	118
NPPO-NL 4972392	NODE_12366	7	339	1.77819	diamond & virhunter	WIL96146.1	Carrot reovirus 2	193	6.56e-59	76.8	112
NPPO-NL 4972392	NODE_15157	8	304	2.48485	diamond & virhunter	APG79200.1	Hubei reo-like virus 5	168	1.95e-45	82.8	99
NPPO-NL 4972392	NODE_16047	4	296	0.834081	diamond & virhunter	YP_009553548.1	Cacao bacilliform Sri Lanka virus	52	0.000106	56.9	51
NPPO-NL 4972392	NODE_16084	6	295	1.61261	diamond & virhunter	AEC32892.1	Rice ragged stunt virus	64.7	3.57e-09	36.4	88
NPPO-NL 4972392	NODE_16086	6	295	1.56306	diamond & virhunter	WIL96146.1	Carrot reovirus 2	105	8.93e-25	84.6	52
NPPO-NL 4972392	NODE_17249	9	284	2.50237	diamond & virhunter	APG79200.1	Hubei reo-like virus 5	188	1.05e-52	92.6	94
NPPO-NL 4972392	NODE_19444	8	269	2.82143	diamond & virhunter	APG79200.1	Hubei reo-like virus 5	168	1.18e-45	92.8	83
NPPO-NL 4972392	NODE_21567	6	257	2.04348	diamond & virhunter	WZC35235.1	Grapevine Cabernet Sauvignon reovirus	58.2	4.36e-07	40.8	71
NPPO-NL 4972392	NODE_23050	5	250	1.16384	diamond & virhunter	QFG06255.1	Shigella phage SGF3	113	6.81e-30	84.7	72
08/01,1 i17	NODE_899	60	1111	2.36705	diamond & virhunter	AWA81917.1	Sweet potato vein clearing virus	168	2.23e-45	41.1	248
08/01,1 i17	NODE_4098	22	646	1.70506	diamond & virhunter	XKT66776.1	Tobacco vein clearing virus	196	8.23e-55	51.8	191
08/01,1 i17	NODE_10679	58391	433	10765.8	blastN	FJ822877.1	Tomato chlorotic dwarf viroid	645	0	99.722	360	X
08/01,1 i17	NODE_10777	36	431	5.36034	blastN	M25199.1	Potato spindle tuber viroid	131	7.02e-31	100	72	X
08/01,1 i17	NODE_12377	5	406	1.12312	diamond & virhunter	AMK38879.1	Escherichia phage phiX174	179	2.79e-55	97.8	91
08/01,1 i17	NODE_17066	9	353	2.16071	diamond & virhunter	WPF45148.1	Hibiscus soymovirus	113	2.93e-27	61.6	86
08/01,1 i17	NODE_30644	7	270	0.974619	diamond & virhunter	XHA87591.1	Qianjiang picobirna-like virus 2	125	3.51e-33	95.2	63
08/01,1 i17	NODE_46206	4	233	1.3375	blastN	OQ272553.1	Tomato chlorotic dwarf viroid	126	1.54e-29	95.062	81	X
16/324,3	NODE_8	147449	7512	1288.85	diamond & virhunter	WIF03698.1	Dahlia common mosaic virus	1347	0	99.9	673	X
16/324,3	NODE_11	162458	6517	1612.84	diamond & virhunter	NP_659397.1	Mirabilis mosaic virus	1228	0	90.1	667	X
16/324,3	NODE_14	40042	5972	431.701	diamond & virhunter	WNO44306.1	Dahlia common mosaic virus	1215	0	88.8	669	X
16/324,3	NODE_41	7107	3461	102.365	diamond & virhunter	WNS50459.1	Tobacco streak virus	2194	0	99.9	1093	X
16/324,3	NODE_53	3165	2787	59.4584	diamond & virhunter	WBG54226.1	Tobacco streak virus	1603	0	99.7	794	X
16/324,3	NODE_118	1483	1646	41.2619	diamond & virhunter	WBG54228.1	Tobacco streak virus	560	3.3e-196	100	290	X
16/324,3	NODE_440	34	824	2.48735	diamond & virhunter	XQZ69385.1	Yueviridae sp,	127	1.4e-28	37.3	177
16/324,3	NODE_686	25	726	2.04747	diamond & virhunter	XHZ00044.1	Hebei betayadokarivirus	131	2.47e-30	36.1	227
16/324,3	NODE_855	66	668	1.79832	diamond & virhunter	ABW80579.1	Dahlia mosaic virus	432	1.73e-150	95.9	222	X
16/324,3	NODE_1549	207	555	20.8755	diamond & virhunter	XHV14710.1	Tobacco streak virus	244	1.23e-77	82.1	134	X
16/324,3	NODE_1603	16	550	0.937107	diamond & virhunter	AGQ49468.1	Dahlia mosaic virus	131	1.03e-35	95.1	102	X
16/324,3	NODE_2236	9	493	0.65	diamond & virhunter	YP_009121748.1	Yacon necrotic mottle virus	122	8.36e-32	67.4	86
16/324,3	NODE_2517	12	476	0.684864	diamond & virhunter	AEB54985.1	Dahlia mosaic virus D10	116	8.04e-27	82.1	67	X
16/324,3	NODE_2868	18	458	1.36364	diamond & virhunter	ADZ44591.1	Dahlia mosaic virus	254	3e-79	87.4	151	X
16/324,3	NODE_2989	9	452	1.14248	diamond & virhunter	WPS91274.1	Dahlia mosaic virus	226	1.12e-68	77.6	152
16/324,3	NODE_3430	6	435	0.88674	diamond & virhunter	XHV14367.1	Blackberry virus F	138	2.63e-34	50.7	138
16/324,3	NODE_3761	14	423	1.83429	diamond & virhunter	QGY72560.1	Plasmopara viticola lesion associated ourmia-like virus 30	291	1.25e-91	98.6	140	X	X
16/324,3	NODE_3973	6	417	0.994186	diamond & virhunter	XHV14361.1	Blackberry virus F	147	1.22e-37	51.4	138
16/324,3	NODE_4014	2206	415	438.772	blastN	JX263426.1	Dahlia latent viroid	389	1.58e-108	100	215	X
16/324,3	NODE_4137	8	412	1.29794	diamond & virhunter	AIX02884.1	Canna yellow streak virus	288	8.22e-87	100	136
16/324,3	NODE_4292	8	408	1.5791	diamond & virhunter	ABW80579.1	Dahlia mosaic virus	207	1.69e-63	87.8	123
16/324,3	NODE_4550	516	401	98.436	diamond & virhunter	ABW81760.1	Dahlia mosaic virus-Holland	145	2.72e-41	91.4	81	X
16/324,3	NODE_5018	15	389	1.14873	diamond & virhunter	AGQ49470.1	Dahlia mosaic virus	189	1.29e-54	97.8	93	X
16/324,3	NODE_5345	8	382	1.55663	diamond & virhunter	ABW80583.1	Dahlia mosaic virus	107	3.22e-27	91.7	60
16/324,3	NODE_6925	4	356	0.763251	diamond & virhunter	XII93199.1	Cherry tomato leaf curl virus	86.7	6.14e-19	46.5	99
16/324,3	NODE_7810	6	343	1.02222	diamond & virhunter	YP_003208053.1	Canna yellow streak virus	228	8.14e-72	99.1	114
16/324,3	NODE_8506	9	334	2.19157	diamond & virhunter	UDW36756.1	Dahlia mosaic virus	71.2	1.26e-12	69.6	46
16/324,3	NODE_11194	6	309	0.961864	diamond & virhunter	YP_003208055.1	Canna yellow streak virus	211	4.11e-62	99	102
16/324,3	NODE_11363	5	307	1.54273	diamond & virhunter	ABW80582.1	Dahlia mosaic virus	121	1.58e-29	100	69
16/324,3	NODE_11654	4	305	1.10345	diamond & virhunter	YP_009121745.1	Yacon necrotic mottle virus	66.2	1.11e-10	70	80
16/324,3	NODE_11950	378	302	40.4236	diamond & virhunter	XOR66293.1	Caudoviricetes sp,	82.8	2.05e-18	100	38	X	X
16/324,3	NODE_12332	3222	299	943.761	diamond & virhunter	YP_006732332.1	Dahlia mosaic virus	94.4	4.54e-22	69	71	X
16/324,3	NODE_13607	4	290	1.38249	diamond & virhunter	AVE16957.1	Canna yellow streak virus	205	1.36e-58	100	96
16/324,3	NODE_18907	2	266	0.782383	diamond & virhunter	YP_009121747.1	Yacon necrotic mottle virus	89.4	5.37e-18	55.7	88
16/324,3	NODE_21415	2	258	0.821622	diamond & virhunter	USH45480.1	Microbacterium phage DoTi	62.8	9.73e-09	56.1	66
16/324,3	NODE_22273	4	255	1.48901	diamond & virhunter	YP_003208055.1	Canna yellow streak virus	170	3.94e-47	98.8	84
19/70	NODE_3	892624	6414	9938.69	diamond & virhunter	AZS59357.1	Tomato mosaic virus	3192	0	99.7	1616	X
19/70	NODE_13	75	2910	1.47022	diamond & virhunter	ADC55535.1	Escherichia phage phiX174	854	1.8e-303	96.7	427	X	X
19/70	NODE_14	185	2826	4.75772	diamond & virhunter	WCD55515.1	Ophiovirus ranunculi	1802	0	99.4	930	X
19/70	NODE_26	211	2507	6.00657	diamond & virhunter	UTQ50897.1	Ophiovirus ranunculi	1499	0	97.6	783	X
19/70	NODE_73	131	1816	5.16294	diamond & virhunter	WCD55515.1	Ophiovirus ranunculi	784	9.69e-259	98.5	401	X
19/70	NODE_610	31	883	1.84321	diamond & virhunter	XKT66774.1	Tobacco vein clearing virus	155	1.35e-38	82.2	101	X
19/70	NODE_1004	12	725	0.671779	diamond & virhunter	XKT66776.1	Tobacco vein clearing virus	327	1.54e-104	84.6	195	X
19/70	NODE_8729	3	285	1.07547	blastN	MZ463754.1	Citrus exocortis Yucatan viroid	60.8	6.73e-10	90.698	43	X	X
19/70	NODE_11331	2	261	0.808511	diamond & virhunter	AYD87661.1	Caulobacter phage Kronos	52.8	6.38e-06	55.6	45
23/1341	NODE_8	630837	6414	7008.58	diamond & virhunter	WVE62957.1	Tobacco mild green mosaic virus	3190	0	99.8	1609	X
23/1341	NODE_9	4790	6155	32.9878	diamond & virhunter	NP_569141.1	Tobacco vein clearing virus	1063	0	80.8	635	X
23/1341	NODE_6230	17	438	3.38356	diamond & virhunter	YP_010798874.1	Solanum chacoense mitovirus 1	130	1.21e-31	77.2	79	X	X
23/1341	NODE_6923	23	422	1.02292	diamond & virhunter	AFO64426.1	Red clover bacilliform virus	249	7.42e-82	86.4	140	X
23/1341	NODE_18480	4	297	1.28571	diamond & virhunter	YP_010798247.1	Epicoccum nigrum ourmia-like virus 1	197	8.06e-57	100	90
23/1341	NODE_28410	2	260	0.812834	diamond & virhunter	QDP46547.1	Prokaryotic dsDNA virus sp,	88.6	8.97e-18	52.5	80
23/1341	NODE_30770	2	254	0.839779	diamond & virhunter	QCP68852.1	Pernambuco nodavirus	99.8	2.88e-22	67.6	74
23/1341	NODE_31862	2	252	0.849162	diamond & virhunter	XOS28649.1	Caudoviricetes sp,	63.9	8.41e-11	58.2	55
EL 20 30031	NODE_11	2141	4962	20.0528	diamond & virhunter	AQU42689.1	African eggplant yellowing virus	1171	0	93	669	X
EL 20 30031	NODE_12	1759	4905	22.0737	diamond & virhunter	WFQ97785.1	Tomato chlorosis virus	827	5.78e-280	60.2	673
EL 20 30031	NODE_25	287	3572	5.07002	diamond & virhunter	XIT98722.1	Tomato chlorosis virus	1667	0	70.6	1196	X
EL 20 30031	NODE_27	1444	3511	21.7292	diamond & virhunter	AJM87494.1	Carrot red leaf luteovirus associated RNA	520	1.52e-165	45.4	624
EL 20 30031	NODE_28	371	3483	6.21936	diamond & virhunter	WFQ97785.1	Tomato chlorosis virus	831	1.05e-287	60.5	673
EL 20 30031	NODE_29	28205	3421	480.504	diamond & virhunter	WOJ43282.1	Southern tomato virus	1552	0	99.9	781	X
EL 20 30031	NODE_40	331	2966	6.46042	diamond & virhunter	XIT98722.1	Tomato chlorosis virus	1379	0	70.8	993	X
EL 20 30031	NODE_73	527	2386	13.3843	diamond & virhunter	AXF74713.1	Tomato chlorosis virus	796	2.52e-281	85.9	461	X
EL 20 30031	NODE_108	404	2109	5.10314	diamond & virhunter	XKT66774.1	Tobacco vein clearing virus	775	1.72e-273	89.9	455	X
EL 20 30031	NODE_145	213	1898	6.78959	diamond & virhunter	BCB16994.1	Tomato chlorosis virus	786	2.85e-280	73.9	517	X
EL 20 30031	NODE_201	194	1735	6.78399	diamond & virhunter	ASE04572.1	Tomato chlorosis virus	897	1e-305	82.3	524	X
EL 20 30031	NODE_220	679	1680	18.9396	diamond & virhunter	YP_009351867.1	African eggplant yellowing virus	912	0	98.1	483	X
EL 20 30031	NODE_236	257	1651	6.24525	diamond & virhunter	XKT66776.1	Tobacco vein clearing virus	564	2.08e-192	92.6	296	X
EL 20 30031	NODE_309	106	1484	4.46846	diamond & virhunter	BBH51539.1	Tomato chlorosis virus	897	0	87.8	492	X
EL 20 30031	NODE_376	84	1358	3.3891	diamond & virhunter	WFQ97781.1	Tomato chlorosis virus	792	3.86e-285	86.7	452	X
EL 20 30031	NODE_815	130	994	3.76113	diamond & virhunter	XKT66774.1	Tobacco vein clearing virus	138	3.57e-32	100	71	X
EL 20 30031	NODE_831	296	984	18.461	diamond & virhunter	BES66841.1	Tomato chlorosis virus	207	4.06e-62	85.3	116	X
EL 20 30031	NODE_872	131	961	3.74212	diamond & virhunter	XKT66775.1	Tobacco vein clearing virus	324	6e-105	99.4	165	X
EL 20 30031	NODE_1075	87	872	4.10638	diamond & virhunter	XKT66776.1	Tobacco vein clearing virus	553	1.25e-192	94.1	290	X
EL 20 30031	NODE_2795	21	576	2.37575	diamond & virhunter	XKT66776.1	Tobacco vein clearing virus	338	4.76e-110	89.2	194	X
EL 20 30031	NODE_3481	58	523	2.67111	diamond & virhunter	QEL50482.1	Tomato leaf curl Mali virus	271	1.86e-90	96.9	131	X
EL 20 30031	NODE_3552	37	519	5.54036	diamond & virhunter	AUF72339.1	Tomato chlorosis virus	186	2.16e-50	55	171
EL 20 30031	NODE_3577	89	517	7.09685	diamond & virhunter	XKT66774.1	Tobacco vein clearing virus	138	4.12e-34	98.6	71	X
EL 20 30031	NODE_5336	4034	435	668.235	blastN	KF437621.1	Tomato apical stunt viroid	525	3.2e-149	93.075	361	X
EL 20 30031	NODE_5569	43	428	6.18591	diamond & virhunter	BES66841.1	Tomato chlorosis virus	159	5.14e-46	90.2	82	X
EL 20 30031	NODE_5727	66	423	8.38	diamond & virhunter	ASE04572.1	Tomato chlorosis virus	245	1.19e-71	80.9	141	X
EL 20 30031	NODE_6448	425	403	39.4182	diamond & virhunter	XHB07407.1	Apodemus agrarius picobirnavirus 3	129	8.72e-36	88.7	71	X	X
EL 20 30031	NODE_8006	21	371	2.31208	diamond & virhunter	QEL50561.1	Tomato leaf curl Mali virus	191	3.76e-57	94.9	98	X
EL 20 30031	NODE_8071	6	370	1.48485	diamond & virhunter	AWN04597.1	Rhodococcus phage Grayson	48.9	0.000129	48.9	45
EL 20 30031	NODE_8477	12	363	2.07586	blastN	OR024670.1	Citrus exocortis viroid	73.4	1.38e-13	83.333	72	X	X
EL 20 30031	NODE_9322	10	350	2.14801	diamond & virhunter	WLJ25932.1	Firmicutes phage HS11	162	5.38e-49	98.7	78	X	X
EL 20 30031	NODE_9789	8	344	0.918819	diamond & virhunter	YP_010800257.1	Plasmopara viticola lesion associated ourmia-like virus 62	92.8	8.58e-19	71.4	70
EL 20 30031	NODE_11136	15	328	3.84706	diamond & virhunter	AUF72339.1	Tomato chlorosis virus	106	1.42e-23	50	108
EL 20 30031	NODE_11238	13	327	2.75197	diamond & virhunter	XKT66774.1	Tobacco vein clearing virus	70.1	6.31e-11	49.1	112
EL 20 30031	NODE_12477	86	314	7.48133	diamond & virhunter	QEL50489.1	Tomato leaf curl Mali virus	172	7.03e-50	95.2	84	X
EL 20 30031	NODE_12736	8	312	1.37238	diamond & virhunter	QQO81431.1	Soybean thrips ourmia-like virus 1	58.5	6.05e-07	35.2	105
EL 20 30031	NODE_13859	4	303	1.31304	diamond & virhunter	WFQ96446.1	African eggplant yellowing virus	213	6.52e-63	100	100
EL 20 30031	NODE_14223	6	300	1.77093	diamond & virhunter	YP_010013172.1	Mycobacterium phage Tourach	85.9	2.99e-17	49.5	97
EL 20 30031	NODE_14443	14	298	3.07556	diamond & virhunter	WPT38566.1	Cladosporium cladosporioides ourmia-like virus 1	194	2.53e-55	93.8	97	X	X
EL 20 30031	NODE_17822	9	276	1.72906	diamond & virhunter	UUW21018.1	Sanya botourmia-like virus 1	191	1.02e-55	100	91
EL 20 30031	NODE_18053	6	275	1.51485	diamond & virhunter	XPB66508.1	Grapevine wood holobiome associated ourmia-like virus 1	77.8	6.66e-14	75.6	45
EL 20 30031	NODE_18104	5	275	1.18812	diamond & virhunter	QEL50485.1	Tomato leaf curl Mali virus	124	1.7e-34	98.3	58
EL 20 30031	NODE_18795	2	272	0.763819	diamond & virhunter	QXN75418.1	Grapevine-associated partitivirus 1	139	5.65e-38	73.3	86
EL 20 30031	NODE_18864	8	271	2.9899	diamond & virhunter	ATZ76959.1	Pepper leafroll chlorosis virus	186	7.74e-59	96.6	89
EL 20 30031	NODE_18945	6	271	1.67172	diamond & virhunter	XHY85251.1	Hebei botourmia-like virus 4	173	1.42e-48	90	90
EL 20 30031	NODE_20056	2	267	0.778351	diamond & virhunter	YP_010799364.1	Bipolaris oryzae hypovirus 1	103	5.4e-23	58.1	86
EL 20 30031	NODE_21625	12	260	2.37433	diamond & virhunter	AAC18993.1	Tomato geminivirus	171	8.64e-52	100	77	X
EL 20 30031	NODE_32460	2	231	0.955696	blastN	OR024670.1	Citrus exocortis viroid	49.1	3.37e-06	84.091	44	X	X
EL 25 12/49	NODE_60	1596	2838	38.1222	diamond & virhunter	YP_009174975.1	Tomato leaf curl Comoros virus	742	1.06e-260	100	359	X
EL 25 12/49	NODE_142	331	1500	5.97828	diamond & virhunter	XKT66775.1	Tobacco vein clearing virus	568	4.84e-198	97.3	296	X
EL 25 12/49	NODE_218	186	1122	3.65968	diamond & virhunter	XKT66776.1	Tobacco vein clearing virus	603	9.24e-211	93.7	316	X
EL 25 12/49	NODE_286	62	961	1.61937	diamond & virhunter	XKT66776.1	Tobacco vein clearing virus	456	1.2e-153	91.3	242	X
EL 25 12/49	NODE_332	210	874	5.64669	diamond & virhunter	XKT66774.1	Tobacco vein clearing virus	424	2.66e-142	86.2	282	X
EL 25 12/49	NODE_519	118	700	3.97767	diamond & virhunter	XKT66774.1	Tobacco vein clearing virus	194	3.04e-54	97.2	109	X
EL 25 12/49	NODE_597	59	664	2.60575	diamond & virhunter	XKT66777.1	Tobacco vein clearing virus	263	1.33e-82	88	158	X
EL 25 12/49	NODE_754	47	602	2.99622	diamond & virhunter	XKT66776.1	Tobacco vein clearing virus	302	8.26e-96	97.3	150	X
EL 25 12/49	NODE_2976	7	400	1.23547	diamond & virhunter	XKT66775.1	Tobacco vein clearing virus	182	1.13e-52	82.9	111
EL 25 12/49	NODE_5604	14	341	3.67164	diamond & virhunter	XKT66774.1	Tobacco vein clearing virus	193	1.26e-55	90.9	99	X
EL 25 12/49	NODE_13831	3	269	1.10204	blastN	FJ822877.1	Tomato chlorotic dwarf viroid	481	2.05e-136	99.628	269	X
EL 25 12/49	NODE_15566	4	263	1.23158	diamond & virhunter	XKT66774.1	Tobacco vein clearing virus	115	3.61e-27	66.7	81
EL 25 12/49	NODE_17067	28	258	6.3027	diamond & virhunter	XKT66774.1	Tobacco vein clearing virus	142	4.1e-37	97.6	85	X
EL 25 12/49	NODE_23052	3	244	1.33333	blastN	LC758580.1	Citrus exocortis viroid	49.1	3.58e-06	86.047	43	X	X
EL 25 12/49	NODE_24059	2	243	0.894118	blastN	OR024670.1	Citrus exocortis viroid	50.9	1.02e-06	96.667	30	X	X
EL 25 12/49	NODE_27859	2	237	0.878049	blastN	DQ318794.1	Citrus exocortis viroid	73.4	8.71e-14	100	40	X	X
17/104,1	NODE_48	6194	2734	93.6866	diamond & virhunter	NP_569141.1	Tobacco vein clearing virus	907	0	74	596	X
17/104,1	NODE_59	3393	2396	104.449	diamond & virhunter	CRI05824.1	Chilli leaf curl virus	642	1.96e-223	99.7	308	X
17/104,1	NODE_61	2771	2394	87.8462	diamond & virhunter	CBJ17676.1	Croton yellow vein mosaic virus	660	3.54e-230	92.1	341	X
17/104,1	NODE_166	5338	1443	260.463	diamond & virhunter	YP_009246456.1	Cucurbit yellow mosaic alphasatellite	658	1.11e-235	98.4	315	X
17/104,1	NODE_167	6953	1442	346.616	diamond & virhunter	AGE84601.1	Chili leaf curl betasatellite	259	3.9e-81	91	133	X
17/104,1	NODE_2672	1384	513	237.239	diamond & virhunter	ABB52034.1	Pepper leaf curl Bangladesh virus	264	5.98e-88	100	125	X
17/104,1	NODE_3169	68	490	10.9281	diamond & virhunter	AGE84601.1	Chili leaf curl betasatellite	70.5	1.56e-11	78.9	38	X
17/104,1	NODE_3596	6	474	1.06234	diamond & virhunter	QKS68349.1	Alternaria alternata chrysovirus 1	141	7.2e-40	100	62
17/104,1	NODE_6331	12	413	1.39412	diamond & virhunter	NP_569141.1	Tobacco vein clearing virus	115	1.46e-26	80.3	66	X
17/104,1	NODE_12088	7	352	1.73835	blastN	MZ463754.1	Citrus exocortis Yucatan viroid	73.4	1.33e-13	68.889	180	X	X
17/104,1	NODE_15061	4	333	0.803846	blastN	DQ318792.1	Citrus exocortis viroid	49.1	5.03e-06	75.758	66	X	X
17/104,1	NODE_20441	8	304	2.4329	diamond & virhunter	XOR27254.1	Caudoviricetes sp,	98.2	1.41e-23	79.7	64
17/104,1	NODE_36940	26	258	1.17838	diamond & virhunter	NP_569141.1	Tobacco vein clearing virus	127	2.02e-31	75.6	82	X
17/104,1	NODE_37743	2	257	0.820652	diamond & virhunter	UYL95449.1	Tianjin Botou tick virus 3	167	4.47e-46	97.6	84
17/104,1	NODE_39918	7	253	1.3	diamond & virhunter	NP_569139.1	Tobacco vein clearing virus	51.2	0.000113	62.3	53
17/104,1	NODE_41703	2	251	0.455056	diamond & virhunter	AAO67369.1	Petunia vein clearing virus	58.9	2.19e-07	41.5	82
