# Supplementary material for: Validation of an In-House High-Throughput Total RNA Sequencing Test for the Detection of Plant Viruses and Viroids
Source: Viruses. 2026 Jun 10;18(6):659. doi: 10.3390/v18060659 (PMC13307797; doi:10.3390/v18060659)
Supplement: Supplementary file 1 [file viruses-18-00659-s001.zip › S4_Mapping_and_confirmation.xlsx]

## Sheet: Feuil1
Table S4: Mapping results and confirmation
In grey, mapping results with coverage and CCB above the 33% threshold (virus, viroid or close relative considered present)
	Mapping results						Confirmation
Sample	Reference	Length	MRD	Coverage (%)	CCB (%)	Nb_reads	PCR result	Blast assignment and percentage of Identity on Sanger sequencing of the PCR product
20/13,4	MK133093.1 Tomato brown rugose fruit virus isolate TBRFV-P12-3G, complete genome	6390	38178	100	100	1743279	ToBRFV: +	/
20/13,4	PQ643187.1 Tobacco vein clearing virus isolate Alb, complete genome	7596	1.67904	62.39	10.41	91
22/4243	EU660581.1 Watermelon mosaic virus isolate FMF00-LL1, complete genome	10036	40.5398	99.52	95.01	2940	Potyvirus: +	watermelon mosaic virus (94%) - electrophoregram suggests double infection
22/4243	OM718858.1 Moroccan watermelon mosaic virus isolate Uga_Wessouth, complete genome	9671	67.7779	89.47	55.86	4685
22/4243	KP178727.1 Tomato leaf curl New Delhi virus isolate TC151 segment DNA-A, complete sequence	2740	133.857	91.97	38.39	2701	Begomovirus: +	tomato leaf curl New Delhi virus (100%)
22/4243	OM948834.1 Cucurbit aphid-borne yellows virus isolate 1.1M/M, complete genome	5672	209.6	99.07	99.07	8613	Polerovirus: +	cucurbit aphid-borne yellows virus (98%)
22/4243	ON585104.1 MAG: Botourmiaviridae sp. isolate PMS8_DN909 RNA-dependent RNA polymerase gene, complete cds	2221	0	0	0	0
12-456i22	FJ409044.1_Pepper_chat_fruit_viroid,_complete_genome	348	3314.11	100	100	8275	Pospiviroid: +	pepper chat fruit viroid (93%)
12-456i22	PQ643187.1 Tobacco vein clearing virus isolate Alb, complete genome	7596	6.40785	90.67	34.86	341	Not confirmed by PCR (integrated virus)	/
NPPO-NL 4972392	ON186564.1 Shamrock chlorotic ringspot virus isolate NPPO-NL 4972392 polyprotein gene, complete cds	10136	2329.28	100	100	166352	Potyvirus: +	shamrock chlorotic ringspot virus (100%)
NPPO-NL 4972392	KX884720.1 Hubei reo-like virus 5 strain WHCCII11806 RdRp and hypothetical protein genes, complete cds	3825	0.32915	8.94	8.94	9
08/01,1 i17	FJ822877.1_Tomato_chlorotic_dwarf_viroid_isolate_EF-09,_complete_genome	360	8359.45	100	100	20961	Pospiviroid: +	tomato chlorotic dwarf viroid (92%)
08/01,1 i17	GQ131572.1_Tomato_chlorotic_dwarf_viroid_isolate_Mex9580,_complete_genome	361	8258.82	100	100	20774
08/01,1 i17	M25199.1 Potato spindle tuber viroid (PSTV) cDNA, complete genome	358	14371.1	82.4	82.4	15053		potato spindle tuber viroid (82%) *
16/324,3	EU090956.1 Dahlia mosaic virus-Holland reverse transcriptase gene, complete cds	2022	2288.9	100	100	32673	Caulimovirus: +	dahlia mosaic virus (98%)
16/324,3	HQ416676.1 Dahlia mosaic virus D10 DNA binding protein gene, complete cds	309	6.23301	90.29	90.29	14
16/324,3	OQ451135.1 Dahlia common mosaic virus isolate DCMV-KS, complete genome	7947	2956.2	100	100	165903
16/324,3	JX263426.1_Dahlia_latent_viroid,_complete_sequence	342	978.816	99.71	99.71	2367	Pospiviroid: +	Weak PCR amplification, no Sanger sequencing result
16/324,3	OR477283.1 Tobacco streak virus isolate DSMZ PV-0928 replicase (ORF1a) gene, complete cds	3479	260.343	99.45	99.45	7106	Ilarvirus: +	tobacco streak virus (98%)
16/324,3	NC_004036.1 Mirabilis mosaic virus, complete genome	7857	59.7066	12.21	5.4	3311
16/324,3	OR240226.1 Dahlia mosaic virus isolate OH1, complete genome	7910	229.507	45.76	20.3	13003
19/70	MH393623.1 Tomato mosaic virus isolate ToMV_DonDoung, partial genome	6372	20316.4	100	100	889594	Tobamovirus: +	tomato mosaic virus (99%)
19/70	OQ160835.1 MAG: Ophiovirus ranunculi isolate 41115269 RNA-dependent RNA polymerase and p19 genes, complete cds	7612	9.87901	98.21	60.92	515	Not confirmed by PCR (no method available)	/
19/70	PQ643187.1 Tobacco vein clearing virus isolate Alb, complete genome	7596	2.49908	76.41	21.29	129
23/1341	PP198314.1 Tobacco mild green mosaic virus isolate RE-C23-180-St Paul-2023, partial genome	5687	14587.5	100	100	569068	Tobamovirus: +	tobacco mild green mosaic virus 99%
23/1341	JX069965.1 Red clover bacilliform virus isolate 12/13 polyprotein gene, partial cds	540	0	0	0	0
23/1341	NC_003378.1 Tobacco vein clearing virus, complete genome	7767	1.12489	9.04	5.15	59
EL 20 30031	AF058029.1 Tomato geminivirus Senegal field isolate 2 coat protein (AV1) gene, partial cds	536	4.97948	94.59	59.89	24	Begomovirus: +	tomato leaf curl Mali virus 98%
EL 20 30031	MH794634.1 Tomato leaf curl Mali virus isolate Burkina Faso/Djeri/Tomato671BA/2015, complete genome	2803	6.97217	85.91	53.48	168
EL 20 30031	KX856971.1 African eggplant yellowing virus isolate eMA1, complete genome	5855	50.9541	97.75	71.73	2275	Polerovirus: +	african eggplant yellowing virus (91%)
EL 20 30031	OR596875.1 Southern tomato virus isolate T23 fusion protein p122 and coat protein p42 genes, complete cds	3377	1120.65	100	100	27975	STV: +	/
EL 20 30031	KF437621.1 Tomato apical stunt viroid clone TASVd_31, complete genome	364	977.036	100	100	2848	Pospiviroid: +	tomato apical stunt viroid 98%
EL 20 30031	PQ643187.1 Tobacco vein clearing virus isolate Alb, complete genome	7596	34.0084	91.64	71.89	1994	Not confirmed by PCR (integrated virus)	/
EL 20 30031	PQ442996.1 Tomato chlorosis virus isolate ToCV-SJZ segment RNA1, complete sequence	8596	0.01745	0.87	0.87	2
EL 25 12/49	FJ822877.1_Tomato_chlorotic_dwarf_viroid_isolate_EF-09,_complete_genome	360	1.21944	74.72	74.72	3	Pospiviroid: +	Weak PCR amplification, no Sanger sequencing result
EL 25 12/49	NC_028114.1 Tomato leaf curl Comoros virus complete genome, isolate Mayote:Dembeni:2003	2765	78.7595	100	100	1520	Begomovirus: +	tomato leaf curl Comoros virus 99%
EL 25 12/49	PQ643187.1 Tobacco vein clearing virus isolate Alb, complete genome	7596	37.2622	98.83	89.86	1964	Not confirmed by PCR (integrated virus)	/
17/104,1	DQ116881.1 Pepper leaf curl Bangladesh virus segment A, complete sequence	2754	224.03	85	63.25	4261	Begomovirus: +	chili leaf curl virus 94%
17/104,1	FN645915.1 Croton yellow vein mosaic virus segment A, complete sequence	2755	102.522	68.6	54.34	1959
17/104,1	LN845957.1 Chilli leaf curl virus complete genome, clone C31-A5-1_SAZ96	2763	316.365	100	100	6031
17/104,1	NC_029907.1 Cucurbit yellow mosaic alphasatellite isolate 51SA, complete sequence	1335	371.676	89.14	78.5	3425	Not confirmed by PCR (no method available)	/
17/104,1	PQ122789.1 Chili leaf curl betasatellite isolate B2, complete sequence	1370	610.758	100	100	5772	Betasatellite: +	tomato leaf curl Bangladesh betasatellite 97%
17/104,1	NC_003378.1 Tobacco vein clearing virus, complete genome	7767	5.73465	16.47	6	308
*: second hit of the blast
